# Supplementary material for: The miR-19a/Cylindromatosis Axis Regulates Pituitary Adenoma Bone Invasion by Promoting Osteoclast Differentiation
Source: Cancers (Basel). 2024 Jan 11;16(2):302. doi: 10.3390/cancers16020302 (PMC10813535; doi:10.3390/cancers16020302)
Supplement: Supplementary file 1 [file cancers-16-00302-s001.zip]

Archive with 2 entries (2 files):
- Figure S1.pdf
- Supplementary table1.pdf
